# Supplementary material for: Cross-Cultural Adaptation and Validation of the Oral Health Values Scale for the Portuguese Population
Source: J Pers Med. 2022 Apr 22;12(5):672. doi: 10.3390/jpm12050672 (PMC9143491; doi:10.3390/jpm12050672)
Supplement: Supplementary file 1 [file jpm-12-00672-s001.zip]

Archive with 1 entries (1 files):
- jpm-1684665-supplementary.pdf
